# Supplementary material for: Short birth spacing and its association with maternal educational status, contraceptive use, and duration of breastfeeding in Ethiopia. A systematic review and meta-analysis
Source: PLoS One. 2021 Feb 3;16(2):e0246348. doi: 10.1371/journal.pone.0246348 (PMC7857626; doi:10.1371/journal.pone.0246348)
Supplement: S1 Dataset — (XLSX) [file pone.0246348.s003.xlsx]

## Sheet: Sheet1
ID	Authors	Regions	Study year	Year of Publication	Study design	Study setting	shortbspacing	Sample size	Response rate	Prevalence	cutoff point in month	Residence	cx-short	cx-opt	notcx-sho	notcx-opt	bf-sho	bf-opt	notbf-sho	notbf-opt	for-sho	for-opt	notfo-sho	notfor-opt
1	Ayane et al	Oromia	2017	2019	Cross sectional	Community	188	314	100	59.9	36	Rural	102	95	86	31	141	116	47	10	52	34	136	92
2	Yohannes et al	SNNP	2010	2011	Cross sectional	Community	467	811	96.1	57	36	Rural	230	217	237	127
3	Tsegaye et al.	Oromia	2016	2017	Cross sectional	Community	415	811	98.2	51.2	36	Both	103	61	56	10
4	Shallo and Gobena	Oromia	2016	2019	Cross sectional	Community	318	647	98	49.1	33	Both
5	Ejigu et al.	Amhara	2016	2019	Cross sectional	health institution	168	411	98.3	40.9	33	Both
6	Gebrehiwot et al	Tigray	2016	2019	Cross sectional	Community	187	803	99.6	23.3	33	Both
7	Hailu et al	SNNP	2014	2016	Case control	Community		636	100	0	36	Rural	66	283	146	141	34	383	178	41	43	221	169	203
8	Begna et al	Oromia	2012	2013	Case control	Community		636	97.5	0	36	Rural	84	214	239	99	2	44	320	268	180	141	215	172
9	Tessema et al.	Amhara	2012	2013	Retrospective follow up	Community		613	99.5	0	36	Both	42	198	234	139
